# Supplementary material for: A single pair of neurons links sleep to memory consolidation in Drosophila melanogaster
Source: eLife. 2015 Jan 7;4:e03868. doi: 10.7554/eLife.03868 (PMC4305081; doi:10.7554/eLife.03868)
Supplement: Source code 1. — Custom software developed in MATLAB. DOI: http://dx.doi.org/10.7554/eLife.03868.022 [file elife03868s001.zip]

Archive with 7 entries (4 files):
- Source Code 1/
- Source Code 1/FRETanalysis_PC_MATLAB.m
- __MACOSX/
- __MACOSX/Source Code 1/
- __MACOSX/Source Code 1/._FRETanalysis_PC_MATLAB.m
- Source Code 1/single_fluor_analysis_ImageJ.txt
- __MACOSX/Source Code 1/._single_fluor_analysis_ImageJ.txt
